# Supplementary material for: DSP-Related Cardiomyopathy as a Distinct Clinical Entity? Emerging Evidence from an Italian Cohort
Source: Int J Mol Sci. 2023 Jan 27;24(3):2490. doi: 10.3390/ijms24032490 (PMC9916412; doi:10.3390/ijms24032490)
Supplement: Supplementary file 1 [file ijms-24-02490-s001.zip]

Archive with 1 entries (1 files):
- ijms-2189574-supplementary.pdf
